# Supplementary material for: Bird-building collision risk: An assessment of the collision risk of birds with buildings by phylogeny and behavior using two citizen-science datasets
Source: PLoS One. 2018 Aug 9;13(8):e0201558. doi: 10.1371/journal.pone.0201558 (PMC6084936; doi:10.1371/journal.pone.0201558)
Supplement: S1 Table — Every bird collected by Project BirdSafe citizen scientists was recorded and the species identification of all collected carcasses was verified by an expert team prior to data entry. Only birds collected in April and May of the spring monitoring season could be considered for our analysis because these were the only weeks with concurrent abundance data from the IBA monitoring effort. Bird collision records were summed by species and week prior to analysis. (XLSX) [file pone.0201558.s004.xlsx]

## Sheet: Table S1
Date	Species	Tag Number
2007-04-04	Dark-eyed Junco	0704040736JB
2007-04-15	American Robin	0704151025TH
2007-04-15	Brown Creeper	0704150935GS
2007-04-15	White-breasted Nuthatch	0704150738EC
2007-04-17	Northern Flicker	0704170000MJ
2007-04-18	Dark-eyed Junco	070418 0900 MJ
2007-04-18	Dark-eyed Junco	070418 0915 MJ
2007-04-19	American Goldfinch	070419 0845 MJ
2007-04-19	Dark-eyed Junco	070419 0846 MJ
2007-04-19	Dark-eyed Junco	070419 0915 MJ
2007-04-19	White-breasted Nuthatch	070419 0844 MJ
2007-04-20	Yellow-bellied Sapsucker	070420 0730 MJ
2007-04-20	Yellow-bellied Sapsucker	070420 0731 MJ
2007-04-21	American Robin	070421 0615 JE
2007-04-22	American Woodcock	070422 0754 JB
2007-04-22	European Starling	070422 0745 MJ
2007-04-22	Fox Sparrow	070422 0803 JB
2007-04-22	Hermit Thrush	070422 0738 MJ
2007-04-22	Killdeer	070422 0744 JB
2007-04-22	Killdeer	070422 0750 JB
2007-04-22	Pied-billed Grebe	070422 0740 GS
2007-04-22	Red-eyed Vireo	070422 0740 MJ
2007-04-22	Song Sparrow	070422 0734 GS
2007-04-22	Yellow-rumped Warbler	070422 0723 JB
2007-04-23	Nashville Warbler	070423 0745 MJ
2007-04-23	Yellow-rumped Warbler	070423 0730 MJ
2007-04-25	Downy Woodpecker	070425 0800 MJ
2007-04-25	Northern Flicker	070425 0745 MJ
2007-04-25	Swamp Sparrow	070425 0708 KK
2007-04-30	Rose-breasted Grosbeak	070430 0640 CE/EC
2007-04-30	Swamp Sparrow	070430 0645 EC
2007-04-30	White-throated Sparrow	070430 0630 EC
2007-04-30	White-throated Sparrow	070430 0651 EC
2007-05-01	Chipping Sparrow	070501 0632 JB
2007-05-01	Orange-crowned Warbler	070501 0624 JB
2007-05-02	Mourning Dove	070502 0730 MJ
2007-05-04	Nashville Warbler	070505 0720 JE
2007-05-05	Brown Thrasher	070505 0755 JE
2007-05-05	Cedar Waxwing	070505 0830 JE
2007-05-05	Tennessee Warbler	070505 0735 JE
2007-05-06	Northern Waterthrush	070506 0556 JB
2007-05-06	Ovenbird	070506 0549 JB
2007-05-06	Virginia Rail	070506 0607 PF
2007-05-07	American Robin	070507 0900 MJ
2007-05-07	American Woodcock	070507 0650 CE/EC
2007-05-07	American Woodcock	070507 0720 CE/EC
2007-05-07	American Woodcock	070507 0740 CE/EC
2007-05-07	Blue Jay	070507 0830 MJ
2007-05-07	Blue Jay	070507 0831 MJ
2007-05-07	Blue Jay	070507 0832 MJ
2007-05-07	Blue Jay	070507 0833 MJ
2007-05-07	Blue Jay	070507 0834 MJ
2007-05-07	Blue Jay	070507 0835 MJ
2007-05-07	Mourning Dove	070507 0730 CE/EC
2007-05-07	Nashville Warbler	070507 0706 CE/EC
2007-05-07	Ovenbird	070507 0800 EC
2007-05-07	Ovenbird	070507 0802 CE/EC
2007-05-07	Ovenbird	070507 0905 MJ
2007-05-07	Sora	070507 0705 CE/EC
2007-05-07	Sora	070507 0711 CE/EC
2007-05-07	Swamp Sparrow	070507 0655 CE/EC
2007-05-07	White-throated Sparrow	070507 0757 CE/EC
2007-05-07	White-throated Sparrow	070507 0758 CE/EC
2007-05-08	Tennessee Warbler	070508 0750 MJ
2007-05-08	White-throated Sparrow	070508 0740 MJ
2007-05-09	Ovenbird	070509 0521 JB
2007-05-09	Ovenbird	070509 0541 JB
2007-05-09	Ovenbird	070509 0800 MJ
2007-05-09	Ruby-crowned Kinglet	070509 0815 MJ
2007-05-09	Tennessee Warbler	070509 0603 JB
2007-05-09	White-throated Sparrow	070509 0740 MJ
2007-05-10	White-throated Sparrow	070510 0745 KK
2007-05-11	Baltimore Oriole	070511 0745 MJ
2007-05-11	Lincoln's Sparrow	070511 0724 PF
2007-05-11	Northern Waterthrush	070511 0551 PF
2007-05-11	Ovenbird	070511 0552 PF
2007-05-11	Ovenbird	070511 0608 PF
2007-05-11	Ovenbird	070511 0653 PF
2007-05-11	Ovenbird	070511 0659 PF
2007-05-12	Black-and-white Warbler	070512 0700 JH
2007-05-12	Ovenbird	070512 0615 JE
2007-05-12	Tennessee Warbler	070512 0645 VT
2007-05-12	Tennessee Warbler	070512 0715 JH
2007-05-12	Tennessee Warbler	070513 0510 JB
2007-05-12	White-throated Sparrow	070512 0645 JE
2007-05-13	Gray Catbird	070513 0611 JB
2007-05-13	Tennessee Warbler	070513 0555 PF
2007-05-13	Tennessee Warbler	070513 0558 JB
2007-05-13	Tennessee Warbler	070513 0609 JB
2007-05-13	Tennessee Warbler	070513 0610 PF
2007-05-13	White-throated Sparrow	070513 0535 JB
2007-05-14	Cape May Warbler	070514 0630 CE
2007-05-14	Common Yellowthroat	070514 0628 CE
2007-05-14	Nashville Warbler	070514 0650 EC
2007-05-14	Ovenbird	070514 0745 MJ
2007-05-14	Red-eyed Vireo	070514 0734 CE/EC
2007-05-14	Sora	070514 0721 CE/EC
2007-05-14	Tennessee Warbler	070514 0629 CE/EC
2007-05-14	Tennessee Warbler	070514 0720 CE/EC
2007-05-14	White-throated Sparrow	070514 0705 CE/EC
2007-05-14	Yellow-bellied Sapsucker	070514 0758 MJ
2007-05-17	House Finch	070517 0550 JB
2007-05-17	Ovenbird	070517 0715 MJ
2007-05-17	Tennessee Warbler	070517 0740 MJ
2007-05-18	Common Yellowthroat	070518 0604 JB
2007-05-18	Indigo Bunting	070518 0530 JB
2007-05-18	Red-eyed Vireo	070518 0519 JB
2007-05-18	White-throated Sparrow	070518 0600 JB
2007-05-20	American Robin	070520 0740 MJ
2007-05-20	Gray Catbird	070520 0608 PF
2007-05-20	Indigo Bunting	070520 0715 JE
2007-05-20	Indigo Bunting	070520 0718 JE
2007-05-20	Ovenbird	070520 0711 PF
2007-05-20	Ovenbird	070520 0735 MJ
2007-05-20	Ovenbird	070520 0738 JE
2007-05-20	Sora	070520 0725 MJ
2007-05-20	Unknown	070520 0717 JE
2007-05-20	Yellow-billed Cuckoo	070520 0716 JE
2007-05-21	Eastern Bluebird	070521 0620 EC
2007-05-21	Nashville Warbler	070521 0615 EC
2007-05-21	Ruby-crowned Kinglet	070521 0640 EC
2007-05-21	Tennessee Warbler	070521 0655 EC
2007-05-21	Tennessee Warbler	070521 0658 EC
2007-05-21	Tennessee Warbler	070521 0715 MJ
2007-05-21	Unidentified Empidonax Flycatcher	070521 0730 MJ
2007-05-22	Yellow-bellied Sapsucker	070522 0745 MJ
2007-05-23	Nashville Warbler	070523 0705 MJ
2007-05-26	Black-and-white Warbler	070526 0757 CE
2007-05-26	Northern Waterthrush	070526 0740 MJ
2007-05-27	Black-billed Cuckoo	070527 0645 JE
2007-05-27	Mourning Dove	070527 0750 JH
2007-05-28	House Finch	070528 0738 JE
2007-05-30	European Starling	070530 0830 MJ
2008-04-04	Dark-eyed Junco	080404 0707 JB
2008-04-04	Dark-eyed Junco	080404 0708 JB
2008-04-08	Brown Creeper	080408 0735 CE/EC
2008-04-08	Dark-eyed Junco	080408 0730 CE/EC
2008-04-10	Dark-eyed Junco	080410 0649 JB
2008-04-10	Dark-eyed Junco	080410 0653 JB
2008-04-15	Dark-eyed Junco	080415 0658 CE/EC
2008-04-15	Eastern Meadowlark	080415 0740 CE/EC
2008-04-15	Killdeer	080415 0739 CE/EC
2008-04-17	Dark-eyed Junco	080417 0726 HW
2008-04-17	Northern Flicker	080417 0707 HW
2008-04-17	Yellow-bellied Sapsucker	080417 0724 HW
2008-04-21	Dark-eyed Junco	080421 0632 HW
2008-04-21	Dark-eyed Junco	080421 0713 HW
2008-04-24	Dark-eyed Junco	080424 1931 HW
2008-04-24	Yellow-bellied Sapsucker	080424 1925 HW
2008-04-28	Yellow-bellied Sapsucker	080428 0703 DAP
2008-04-29	White-throated Sparrow	080429 0725 DAP
2008-04-30	White-throated Sparrow	080430 0712 HW
2008-05-01	Brown Thrasher	080501 0646 CE/EC
2008-05-01	Ovenbird	080501 0810 MDJ
2008-05-01	Ruby-crowned Kinglet	080501 0800 MDJ
2008-05-01	White-throated Sparrow	080501 0655 CE/EC
2008-05-01	White-throated Sparrow	080501 0835 MDJ
2008-05-04	Black-and-white Warbler	080504 1826 HW
2008-05-04	Chipping Sparrow	080504 1834 HW
2008-05-04	Ovenbird	080504 1748 HW
2008-05-04	White-throated Sparrow	080504 1829 HW
2008-05-04	White-throated Sparrow	080504 1832 HW
2008-05-06	Black-and-white Warbler	080506 0930 MDJ
2008-05-06	Chipping Sparrow	080506 0900 MDJ
2008-05-07	Black-and-white Warbler	080507 0705 DAP
2008-05-07	Gray Catbird	080507 0814 DAP
2008-05-07	House Wren	080507 0710 DAP
2008-05-07	Nashville Warbler	080507 0711 DAP
2008-05-07	Orange-crowned Warbler	080507 0712 DAP
2008-05-07	Ovenbird	080507 0813 DAP
2008-05-07	Sora	080507 0859 MDJ
2008-05-07	White-throated Sparrow	080507 0706 DAP
2008-05-08	Black-and-white Warbler	080508 0740 HW
2008-05-08	Nashville Warbler	080508 0738 HW
2008-05-08	Ovenbird	080508 0650 HW
2008-05-08	Ovenbird	080508 0715 HW
2008-05-08	Ovenbird	080508 0830 MDJ
2008-05-08	White-throated Sparrow	080508 0727 HW
2008-05-10	Black-and-white Warbler	080510 0810 TJH
2008-05-10	Blackburnian Warbler	080510 0800 TJH
2008-05-10	Magnolia Warbler	080510 0755 TJH
2008-05-10	White-throated Sparrow	080510 0720 DAP
2008-05-10	White-throated Sparrow	080510 0721 DAP
2008-05-10	White-throated Sparrow	080510 0722 DAP
2008-05-10	White-throated Sparrow	080510 0815 DAP
2008-05-11	Eastern Whip-poor-will	080511 0628 JB
2008-05-11	Ovenbird	080511 0640 JB
2008-05-11	Ovenbird	080511 0643 JB
2008-05-11	White-throated Sparrow	080511 0714 JB
2008-05-12	White-throated Sparrow	080512 0607 JB
2008-05-12	White-throated Sparrow	080512 0845 MDJ
2008-05-13	Black-and-white Warbler	080513 0845 MDJ
2008-05-13	House Wren	080513 0615 JB
2008-05-13	Lincoln's Sparrow	080513 0654 JB
2008-05-13	Scarlet Tanager	080513 0840 MDJ
2008-05-13	Sora	080513 0610 JB
2008-05-13	Tennessee Warbler	080513 0835 MDJ
2008-05-13	White-throated Sparrow	080513 0930 MDJ
2008-05-14	American Redstart	080514 0734 HW
2008-05-14	Lincoln's Sparrow	080514 0705 HW
2008-05-14	Nashville Warbler	080514 0830 MDJ
2008-05-14	Ovenbird	080514 0712 HW
2008-05-14	Ovenbird	080514 0900 MDJ
2008-05-14	Tennessee Warbler	080514 0739 HW
2008-05-14	Tennessee Warbler	080514 0832 MDJ
2008-05-14	Yellow Warbler	080514 0818 HW
2008-05-15	Chestnut-sided Warbler	080515 0830 MDJ
2008-05-15	Tennessee Warbler	080515 0840 MDJ
2008-05-16	Common Yellowthroat	080516 0840 MDJ
2008-05-16	Ovenbird	080516 0900 MDJ
2008-05-16	Tennessee Warbler	080516 0830 MDJ
2008-05-17	Blackpoll Warbler	080517 0753 DAP
2008-05-17	Swainson's Thrush	080517 0805 DAP
2008-05-18	Northern Waterthrush	080518 0700 HW
2008-05-18	Ovenbird	080518 0726 HW
2008-05-18	Ovenbird	080518 1925 HW
2008-05-18	Rose-breasted Grosbeak	080518 1902 HW
2008-05-18	White-throated Sparrow	080518 0738 HW
2008-05-18	White-throated Sparrow	080518 1947 HW
2008-05-19	Chestnut-sided Warbler	080519 0900 MDJ
2008-05-19	Indigo Bunting	080519 0930 MDJ
2008-05-19	Nashville Warbler	080519 0915 MDJ
2008-05-19	Ovenbird	080519 0710 HW
2008-05-19	Tennessee Warbler	080519 0905 MDJ
2008-05-20	Northern Waterthrush	080520 0715 EH
2008-05-20	Tennessee Warbler	080520 0830 MDJ
2008-05-20	Tennessee Warbler	080520 0850 MDJ
2008-05-21	Common Yellowthroat	080521 0900 MDJ
2008-05-21	Tennessee Warbler	080521 0642 KK
2008-05-21	Tennessee Warbler	080521 0721 KK
2008-05-21	Tennessee Warbler	080521 0830 MDJ
2008-05-21	Tennessee Warbler	080521 0905 MDJ
2008-05-22	Least Flycatcher	080522 0735 MDJ
2008-05-22	Tennessee Warbler	080522 0725 DAP
2008-05-22	Tennessee Warbler	080522 0800 MDJ
2008-05-23	American Redstart	080523 0716 HW
2008-05-23	Black-and-white Warbler	080523 0632 HW
2008-05-23	Common Yellowthroat	080523 0840 MDJ
2008-05-23	Indigo Bunting	080523 0800 MDJ
2008-05-23	Rose-breasted Grosbeak	080523 0810 MDJ
2008-05-24	Common Yellowthroat	080524 0732 JE
2008-05-24	Lincoln's Sparrow	080524 0714 JE
2008-05-24	Nashville Warbler	080524 0654 JE
2008-05-25	American Redstart	080525 0635 JB
2008-05-25	Ovenbird	080525 0602 JB
2008-05-25	Ovenbird	080525 0608 JB
2008-05-26	Common Yellowthroat	080526 0650 JE
2008-05-26	Gray Catbird	080526 0720 JE
2008-05-26	Indigo Bunting	080526 0644 JE
2008-05-26	Ovenbird	080526 0625 JE
2008-05-26	Ovenbird	080526 0642 JE
2008-05-27	American Redstart	080527 0830 MDJ
2008-05-27	Black-capped Chickadee	080527 0845 MDJ
2008-05-27	Black-capped Chickadee	080527 0905 MDJ
2008-05-27	Blackpoll Warbler	080527 0846 MDJ
2008-05-27	Common Yellowthroat	080527 0645 KK
2008-05-27	Song Sparrow	080527 0710 KK
2008-05-28	Common Yellowthroat	080528 0704 HW
2008-05-28	Tennessee Warbler	080528 900 MDJ
2008-05-29	American Redstart	080529 0835 MDJ
2008-05-29	Common Yellowthroat	080529 0628 CE/EC
2008-05-30	Tennessee Warbler	080530 0630 HW
2008-05-31	Common Yellowthroat	080531 0638 JE
2008-05-31	Gray Catbird	080531 0631 JE
2008-05-31	House Wren	080531 0654 JE
2008-05-31	Ovenbird	080531 0653 JE
2009-04-01	Brown Creeper	0904010752HW
2009-04-04	American Woodcock	0904040657HW
2009-04-04	Dark-eyed Junco	0904040651HW
2009-04-04	Red-winged Blackbird	0904040736JE
2009-04-08	Black-capped Chickadee	0904080855MDJ
2009-04-08	Brown Creeper	0904080845MDJ
2009-04-08	Brown-headed Cowbird	0904080750MB
2009-04-08	Dark-eyed Junco	0904180820JE
2009-04-08	Dark-eyed Junco	0904180821JE
2009-04-08	Mourning Dove	0904080840MDJ
2009-04-08	Red-winged Blackbird	0904180850JE
2009-04-08	Ruby-crowned Kinglet	0904180848JE
2009-04-10	American Woodcock	0904100705KK
2009-04-12	Northern Flicker	0904120725HW
2009-04-12	Rock Pigeon	0904120733HW
2009-04-12	Song Sparrow	0904120711HW
2009-04-12	Yellow-bellied Sapsucker	0904120745HW
2009-04-13	Brown Creeper	0904130716KK
2009-04-13	Dark-eyed Junco	0904130652KK
2009-04-13	Dark-eyed Junco	0904130703KK
2009-04-13	Swainson's Thrush	0904130655KK
2009-04-13	Yellow-bellied Sapsucker	0904130715KK
2009-04-13	Yellow-bellied Sapsucker	0904130736KK
2009-04-17	Dark-eyed Junco	0904170730MB
2009-04-17	Song Sparrow	0904170726MB
2009-04-18	Brown Creeper	0904180811MB
2009-04-18	Brown Creeper	0904180830JE
2009-04-18	Brown Creeper	0904180835JE
2009-04-18	Brown-headed Cowbird	0904180906JE
2009-04-18	Dark-eyed Junco	0904180727MB
2009-04-18	Northern Flicker	0904180711MB
2009-04-18	Northern Flicker	0904180823MB
2009-04-18	Ruby-crowned Kinglet	0904180724MB
2009-04-18	Rusty Blackbird	0904180900JE
2009-04-18	Rusty Blackbird	0904180901JE
2009-04-18	Rusty Blackbird	0904180902JE
2009-04-18	Rusty Blackbird	0904180903JE
2009-04-18	Rusty Blackbird	0904180904JE
2009-04-18	Rusty Blackbird	0904180905JE
2009-04-19	Song Sparrow	0904190710HW
2009-04-19	White-throated Sparrow	0904190709HW
2009-04-20	Yellow-bellied Sapsucker	0904200657BG
2009-04-20	Yellow-bellied Sapsucker	0904200707BG
2009-04-21	Tennessee Warbler	0904210732HW
2009-04-24	Dark-eyed Junco	0904240717MB
2009-04-24	Northern Waterthrush	0904240703MB
2009-04-25	Black-and-white Warbler	0904250634HW
2009-04-25	White-throated Sparrow	0904250644HW
2009-04-29	White-throated Sparrow	0904290828CEC
2009-05-02	Sora	0905020746HW
2009-05-02	Winter Wren	0905020725HW
2009-05-06	White-throated Sparrow	0905060708CE
2009-05-07	Ovenbird	0905070703JB
2009-05-08	Northern Waterthrush	0905080651HW
2009-05-08	Ovenbird	0905080611HW
2009-05-08	Ovenbird	0905080620HW
2009-05-08	Rock Pigeon	0905080637HW
2009-05-09	Ovenbird	0905090538JB
2009-05-10	Ovenbird	0905100735JE
2009-05-12	Brown Thrasher	0905120605KK
2009-05-12	Indigo Bunting	0905120700KK
2009-05-12	Lincoln's Sparrow	0905120612KK
2009-05-12	Ovenbird	0905120635KK
2009-05-12	Rock Pigeon	0905120626KK
2009-05-12	Virginia Rail	0905120609KK
2009-05-13	Gray Catbird	0905130905MDJ
2009-05-13	Least Flycatcher	0905130644CE
2009-05-13	Ovenbird	0905130840MDJ
2009-05-13	Ovenbird	0905130845MDJ
2009-05-13	Sora	0905130830MDJ
2009-05-13	Tennessee Warbler	0905130900MDJ
2009-05-13	White-throated Sparrow	0905130642CE
2009-05-13	White-throated Sparrow	0905130850MDJ
2009-05-14	Northern Waterthrush	0905142045JE
2009-05-14	Ovenbird	0905140615KK
2009-05-14	Ovenbird	0905140635KK
2009-05-14	Ovenbird	0905140655KK
2009-05-14	Ovenbird	0905140655MDJ
2009-05-14	Ovenbird	0905140703KK
2009-05-14	Ovenbird	0905140715KK
2009-05-14	Tennessee Warbler	0905140730MDJ
2009-05-15	Ovenbird	0905150604HW
2009-05-17	Ovenbird	0905170700JE
2009-05-17	Ovenbird	0905170740JE
2009-05-18	Cedar Waxwing	0905180800MDJ
2009-05-18	House Wren	0905180707HW
2009-05-18	White-throated Sparrow	0905180702HW
2009-05-19	Mourning Dove	0905190840MDJ
2009-05-19	Nashville Warbler	0905190835MDJ
2009-05-19	Tennessee Warbler	0905190810MDJ
2009-05-19	Tennessee Warbler	0905190825MDJ
2009-05-20	Common Yellowthroat	0905200710KK
2009-05-20	Rose-breasted Grosbeak	0905200622KK
2009-05-20	Tennessee Warbler	0905200830MDJ
2009-05-20	Yellow Warbler	0905200845MDJ
2009-05-21	Indigo Bunting	0905210830MDJ
2009-05-21	Least Flycatcher	0905210558HW
2009-05-21	Tennessee Warbler	0905210605HW
2009-05-22	Nashville Warbler	0905221420JE
2009-05-22	Ruby-throated Hummingbird	0905220706MB
2009-05-22	Tennessee Warbler	0905220815MDJ
2009-05-23	American Redstart	0905230722HW
2009-05-23	Indigo Bunting	0905230805HW
2009-05-23	Tennessee Warbler	0905230754HW
2009-05-24	Chipping Sparrow	0905240716HW
2009-05-24	Common Yellowthroat	0905240732HW
2009-05-24	White-breasted Nuthatch	0905240638CEC
2009-05-24	Yellow-bellied Sapsucker	0905240721CEC
2009-05-25	Mourning Dove	0905250657HW
2009-05-26	Mourning Dove	0905260800MDJ
2009-05-26	Scarlet Tanager	0905260720MB
2009-05-26	Tennessee Warbler	0905260743MB
2009-05-27	Black-billed Cuckoo	0905270707KK
2009-05-27	Common Yellowthroat	0905270800MDJ
2009-05-27	Unknown	0905270705KK
2009-05-28	House Sparrow	0905280640CEC
2009-05-31	Common Yellowthroat	0905310706HW
2009-05-31	Mourning Warbler	0905310708JB
2009-05-31	Ovenbird	0905310648JB
2010-04-01	Brown Creeper	1004010648BG
2010-04-02	Brown Creeper	1004020646BG
2010-04-02	Dark-eyed Junco	1004020647BG
2010-04-02	Dark-eyed Junco	1004020648BG
2010-04-02	Dark-eyed Junco	1004020705KK
2010-04-02	Dark-eyed Junco	1004020710KK
2010-04-02	Dark-eyed Junco	1004020712KK
2010-04-02	Dark-eyed Junco	1004020715KK
2010-04-02	Dark-eyed Junco	1004020752KK
2010-04-03	Northern Flicker	1004030735KH
2010-04-04	American Robin	1004040740MJB
2010-04-04	Dark-eyed Junco	1004040729BG
2010-04-05	Brown Creeper	1004050723BG
2010-04-05	Dark-eyed Junco	1004050639BG
2010-04-05	Dark-eyed Junco	1004050710KH
2010-04-05	Yellow-bellied Sapsucker	1004050712BG
2010-04-06	Dark-eyed Junco	1004060705KK
2010-04-06	Dark-eyed Junco	1004060710KK
2010-04-10	Dark-eyed Junco	1004100700KH
2010-04-10	Dark-eyed Junco	1004100702KH
2010-04-10	Yellow-bellied Sapsucker	1004100715KH
2010-04-11	Brown Creeper	1004110700KH
2010-04-11	Dark-eyed Junco	1004110702KH
2010-04-12	Brown Creeper	1004120658KH
2010-04-12	Brown Creeper	1004120710KH
2010-04-12	Brown Creeper	1004120720KH
2010-04-12	Dark-eyed Junco	1004120645KH
2010-04-13	Swamp Sparrow	1004131849HW
2010-04-14	American Robin	1004140719BG
2010-04-15	Rock Pigeon	1004150720MB
2010-04-17	American Woodcock	1004170826CE
2010-04-17	Brown Creeper	1004191325JE
2010-04-17	Yellow-rumped Warbler	1004170855CE
2010-04-20	American Robin	1004200720BG
2010-04-20	Downy Woodpecker	1004200730BG
2010-04-21	White-throated Sparrow	1004210636BG
2010-04-23	Hermit Thrush	1004230640HW
2010-04-23	Swamp Sparrow	1004230642BG
2010-04-26	House Sparrow	1004260700KH
2010-04-26	House Sparrow	1004260710KH
2010-04-26	White-throated Sparrow	1004260720HW
2010-04-28	White-throated Sparrow	1004280625CE
2010-04-28	White-throated Sparrow	1004280652CE
2010-04-29	Dark-eyed Junco	1004290739BG
2010-04-29	White-throated Sparrow	1004290635BG
2010-04-29	White-throated Sparrow	1004290740MB
2010-04-30	House Sparrow	1004300709BG
2010-04-30	Mourning Dove	1004300651BG
2010-04-30	Rock Pigeon	1004300650BG
2010-04-30	White-throated Sparrow	1004300656HW
2010-05-01	White-throated Sparrow	1005010713KK
2010-05-02	Clay-colored Sparrow	1005020907MJB
2010-05-02	Ovenbird	1005020712HW
2010-05-02	Sora	1005020651HW
2010-05-02	Yellow-rumped Warbler	1005020819MJB
2010-05-03	Mourning Dove	1005030741BG
2010-05-03	Rock Pigeon	1005030651BG
2010-05-03	White-throated Sparrow	1005030722BG
2010-05-05	Northern Waterthrush	1005050624KK
2010-05-05	Ovenbird	1005050620KK
2010-05-05	Swamp Sparrow	1005050742BG
2010-05-05	White-throated Sparrow	1005050626KK
2010-05-05	White-throated Sparrow	1005050700KK
2010-05-05	White-throated Sparrow	1005050702KK
2010-05-05	White-throated Sparrow	1005050704KK
2010-05-05	White-throated Sparrow	1005050830XX
2010-05-08	White-throated Sparrow	1005080710CS
2010-05-08	White-throated Sparrow	1005080739HW
2010-05-08	White-throated Sparrow	1005080740HW
2010-05-09	House Finch	1005090829MJB
2010-05-09	Ovenbird	1005091939KN
2010-05-09	Swainson's Thrush	1005090805MJB
2010-05-10	Clay-colored Sparrow	1005102034CN
2010-05-10	House Wren	1005100648JB
2010-05-10	Northern Waterthrush	1005100749BG
2010-05-10	White-throated Sparrow	1005100659BG
2010-05-10	White-throated Sparrow	1005100707JB
2010-05-11	Common Yellowthroat	1005110614JB
2010-05-11	Gray Catbird	1005110702JB
2010-05-11	Ovenbird	1005110648JB
2010-05-11	Rose-breasted Grosbeak	1005110645JB
2010-05-11	Swamp Sparrow	1005110709BG
2010-05-11	Virginia Rail	1005110711JB
2010-05-11	White-throated Sparrow	1005110651JB
2010-05-11	White-throated Sparrow	1005111910KN
2010-05-12	Brown Creeper	1005120700KH
2010-05-12	Brown Creeper	1005120725KH
2010-05-12	Ovenbird	1005120634BG
2010-05-12	Ovenbird	1005120647KH
2010-05-12	White-throated Sparrow	1005120645KH
2010-05-13	Common Yellowthroat	1005130714BG
2010-05-13	Common Yellowthroat	1005130715BG
2010-05-13	Ovenbird	1005130729MB
2010-05-13	Ovenbird	1005130745MB
2010-05-13	Ovenbird	1005131236CE
2010-05-13	White-throated Sparrow	1005130709MB
2010-05-13	White-throated Sparrow	1005131230MB
2010-05-13	White-throated Sparrow	1005131235CE
2010-05-14	House Finch	1005140637BG
2010-05-14	Nashville Warbler	1005140740BG
2010-05-14	Ovenbird	1005140633BG
2010-05-14	Ovenbird	1005140657BG
2010-05-14	Ovenbird	1005140704CE
2010-05-14	Palm Warbler	1005140615CE
2010-05-14	White-throated Sparrow	1005140616CE
2010-05-14	White-throated Sparrow	1005140634BG
2010-05-14	White-throated Sparrow	1005140650CE
2010-05-14	White-throated Sparrow	1005140727BG
2010-05-14	Yellow-rumped Warbler	1005140713CE
2010-05-15	Blue-winged Warbler	1005150716KH
2010-05-15	House Finch	1005150820SB
2010-05-15	House Wren	1005150657KH
2010-05-15	Nashville Warbler	1005150653KH
2010-05-15	Nashville Warbler	1005150735KH
2010-05-15	Northern Waterthrush	1005150724SB
2010-05-15	Ovenbird	1005150713KH
2010-05-15	Ovenbird	1005150725KH
2010-05-15	Rock Pigeon	1005150710KH
2010-05-15	Rock Pigeon	1005150845SB
2010-05-15	Tennessee Warbler	1005151940KN
2010-05-15	White-throated Sparrow	1005150646KH
2010-05-15	White-throated Sparrow	1005150647KH
2010-05-15	White-throated Sparrow	1005150648KH
2010-05-15	White-throated Sparrow	1005150649KH
2010-05-15	White-throated Sparrow	1005150654KH
2010-05-15	White-throated Sparrow	1005150730KH
2010-05-15	White-throated Sparrow	1005151914KN
2010-05-16	Common Yellowthroat	1005160803MJB
2010-05-16	Indigo Bunting	1005160821MJB
2010-05-16	Rose-breasted Grosbeak	1005160808MJB
2010-05-16	Tennessee Warbler	1005160734MJB
2010-05-16	Tennessee Warbler	1005160745MJB
2010-05-16	Tennessee Warbler	1005160746MJB
2010-05-16	Tennessee Warbler	1005161903KN
2010-05-16	White-throated Sparrow	1005160649JB
2010-05-17	Gray Catbird	1005170709BG
2010-05-17	Ovenbird	1005170653JB
2010-05-17	Ovenbird	1005170728BG
2010-05-17	White-throated Sparrow	1005170644JB
2010-05-17	Yellow Warbler	1005170710BG
2010-05-18	Common Yellowthroat	1005180704BG
2010-05-19	Golden-winged Warbler	1005190705BG
2010-05-20	Ovenbird	1005200729BG
2010-05-20	White-throated Sparrow	1005200645MB
2010-05-22	Indigo Bunting	1005220857CS
2010-05-22	Indigo Bunting	1005220901CS
2010-05-22	Ovenbird	1005220859CS
2010-05-22	Tennessee Warbler	1005220700SB
2010-05-22	Tennessee Warbler	1005220720SB
2010-05-24	Blackburnian Warbler	1005240638KH
2010-05-25	Eastern Wood-Pewee	1005250700KH
2010-05-25	Mourning Warbler	1005250901MDJ
2010-05-25	Ovenbird	1005250902MDJ
2010-05-25	Tennessee Warbler	1005250855MDJ
2010-05-25	Tennessee Warbler	1005250900MDJ
2010-05-25	Tennessee Warbler	1005250905MDJ
2010-05-27	Common Yellowthroat	1005270715BG
2010-05-27	Orchard Oriole	1005270706BG
2010-05-29	Eastern Wood-Pewee	1005290713SB
2010-05-29	European Starling	1005290738JE
2010-05-29	House Sparrow	1005290650SB
2010-05-29	Unidentified Empidonax Flycatcher	1005290715JE
