# Supplementary material for: Bird-building collision risk: An assessment of the collision risk of birds with buildings by phylogeny and behavior using two citizen-science datasets
Source: PLoS One. 2018 Aug 9;13(8):e0201558. doi: 10.1371/journal.pone.0201558 (PMC6084936; doi:10.1371/journal.pone.0201558)
Supplement: S5 Table — Migrant represents the distance a species migrates: long distance (LD), short distance (SD), or other migratory pattern (Other). Timing represents the time of day a species migrates: diurnal or mostly diurnal (Diurnal), nocturnal or mostly nocturnal (Noct), or other migrants (Other). Foraging represents the foraging behavior of a species: aerial foragers (Aerial), bark gleaners (Bark), foliage gleaners (Foliage), ground foragers (Ground), hawking foragers (Hawks), hover gleaners (HoverGlean), and other foraging strategies (Other). Natural history traits based on information from Arnold (Arnold and Zink 2011) except for the following species, which were completed using the species records from Birds of North America Online: Alder Flycatcher, Double-crested Cormorant, Harris's Sparrow, Killdeer, Mallard, Sora, Virginia Rail, and Wood Duck (Rodewald 2015). Number of collisions represents total number of collisions by species used in analysis, while species specific sample size represents the number of data points included in the model for that species. Average relative abundance represents the average of relative abundance values used across all data points for each species. Random Effect Estimates represent the estimated random effect size for each species, genus, and family. Shrinkage Estimates are a measure of variance of random effect estimates, for each species, genus, and family. (XLSX) [file pone.0201558.s008.xlsx]

## Sheet: S5 Table
Common Name	Scientific Name	Family	Genus	Migrant	Timing	Foraging	Number of Collisions	Average Relative Abundance	Species Specific Sample Size	Species Random Effect Estimate	Species Shrinkage Estimate	Genus Random Effect Estimate	Genus Shrinkage Estimate	Family Random Effect Estimate	Family Shrinkage Estimate
Cooper's Hawk	Accipiter cooperii	Accipitridae	Accipiter	Other	Diurnal	Other	0	0.00446095	13	-0.106092	1.03655	-0.0861495	0.942588	-5.21e-08	0.000352397
Broad-winged Hawk	Buteo platypterus	Accipitridae	Buteo	LD	Diurnal	Other	0	0.0024665	17	-0.119835	1.03115	-0.191397	0.907045	-5.21e-08	0.000352397
Red-shouldered Hawk	Buteo lineatus	Accipitridae	Buteo	Other	Diurnal	Other	0	0.000806321	2	-0.0152955	1.07645	-0.191397	0.907045	-5.21e-08	0.000352397
Red-tailed Hawk	Buteo jamaicensis	Accipitridae	Buteo	Other	Diurnal	Other	0	0.00247721	14	-0.10058	1.03837	-0.191397	0.907045	-5.21e-08	0.000352397
Northern Harrier	Circus cyaneus	Accipitridae	Circus	SD	Diurnal	Other	0	0.0030581	1	-0.00951231	1.07945	-0.00772428	0.973577	-5.21e-08	0.000352397
Bald Eagle	Haliaeetus leucocephalus	Accipitridae	Haliaeetus	Other	Diurnal	Other	0	0.00294337	21	-0.153877	1.01979	-0.124953	0.930715	-5.21e-08	0.000352397
Horned Lark	Eremophila alpestris	Alaudidae	Eremophila	SD	Diurnal	Ground	0	0.00175738	2	-0.0184026	1.07488	-0.0149433	0.970255	-1.9e-09	0.000348425
Belted Kingfisher	Megaceryle alcyon	Alcedinidae	Megaceryle	SD	Diurnal	Other	0	0.00203843	17	-0.128728	1.02829	-0.104538	0.936725	-1.33e-08	0.000348669
Wood Duck	Aix sponsa	Anatidae	Aix	SD	Noct	Other	0	0.00527705	1	-0.10788	1.03839	-0.0876017	0.943878	-3.02e-08	0.000349749
Mallard	Anas platyrhynchos	Anatidae	Anas	SD	Noct	Other	0	0.00287752	2	-0.184243	1.01268	-0.149609	0.925603	-3.02e-08	0.000349749
Chimney Swift	Chaetura pelagica	Apodidae	Chaetura	LD	Diurnal	Aerial	0	0.00663057	13	-0.108904	1.0355	-0.0884334	0.941846	-1.12e-08	0.000348599
Cedar Waxwing	Bombycilla cedrorum	Bombycillidae	Bombycilla	SD	Other	Foliage	2	0.030118	14	0.298992	0.852543	0.242791	0.805703	3.09e-08	0.000349819
Common Nighthawk	Chordeiles minor	Caprimugidae	Chordeiles	LD	Other	Aerial	0	0.000831947	1	-0.0462618	1.06198	-0.0375659	0.960951	-4.78e-09	0.00034846
Indigo Bunting	Passerina cyanea	Cardinalidae	Passerina	LD	Noct	Foliage	12	0.0359198	15	0.779113	0.80038	0.632669	0.779737	1.45e-07	0.000378076
Rose-breasted Grosbeak	Pheucticus ludovicianus	Cardinalidae	Pheucticus	LD	Noct	Foliage	6	0.0113591	19	0.435972	0.788169	0.354023	0.769681	1.45e-07	0.000378076
Scarlet Tanager	Piranga olivacea	Cardinalidae	Piranga	LD	Noct	HoverGlean	2	0.00295534	11	0.1896	0.830843	0.153958	0.797475	1.45e-07	0.000378076
Turkey Vulture	Cathartes aura	Cathartidae	Cathartes	Other	Diurnal	Other	0	0.00188753	12	-0.0961642	1.04035	-0.0780891	0.945315	-9.93e-09	0.000348564
Brown Creeper	Certhia americana	Certhiidae	Certhia	SD	Other	Bark	1	0.00239025	12	0.216571	0.895695	0.175858	0.838744	2.24e-08	0.000349157
Killdeer	Charadrius vociferus	Charadriidae	Charadrius	Other	Other	Ground	2	0.00238775	19	0.366327	0.853986	0.297469	0.806055	3.78e-08	0.000350516
Mourning Dove	Zenaida macroura	Columbidae	Zenaida	Other	Diurnal	Ground	7	0.00776439	25	1.74764	0.957087	1.41908	0.896119	1.8e-07	0.000393407
Black-billed Cuckoo	Coccyzus erythropthalmus	Cuculidae	Coccyzus	LD	Noct	Foliage	1	0.00163674	4	0.231634	0.876825	0.283269	0.750058	3.6e-08	0.000350341
Yellow-billed Cuckoo	Coccyzus americanus	Cuculidae	Coccyzus	LD	Noct	Foliage	1	0.00330032	5	0.117211	0.865102	0.283269	0.750058	3.6e-08	0.000350341
Grasshopper Sparrow	Ammodramus savannarum	Emberizidae	Ammodramus	SD	Noct	Ground	0	0.00597384	22	-0.742555	0.927134	-0.68122	0.849592	1.47e-08	0.000348739
Henslow's Sparrow	Ammodramus henslowii	Emberizidae	Ammodramus	SD	Other	Ground	0	0.00269929	4	-0.0963583	1.04066	-0.68122	0.849592	1.47e-08	0.000348739
Lark Sparrow	Chondestes grammacus	Emberizidae	Chondestes	SD	Other	Ground	0	0.00261302	11	-0.320876	0.9756	-0.260567	0.903038	1.47e-08	0.000348739
Dark-eyed Junco	Junco hyemalis	Emberizidae	Junco	SD	Noct	Ground	11	0.00890501	5	1.3838	0.883332	1.12366	0.845018	1.47e-08	0.000348739
Lincoln's Sparrow	Melospiza lincolnii	Emberizidae	Melospiza	SD	Noct	Ground	1	0.0033257	3	0.270914	0.865156	0.450772	0.616437	1.47e-08	0.000348739
Song Sparrow	Melospiza melodia	Emberizidae	Melospiza	SD	Other	Ground	5	0.0617906	30	-0.017792	0.753541	0.450772	0.616437	1.47e-08	0.000348739
Swamp Sparrow	Melospiza georgiana	Emberizidae	Melospiza	SD	Noct	Ground	5	0.00224746	19	0.301985	0.691303	0.450772	0.616437	1.47e-08	0.000348739
Savannah Sparrow	Passerculus sandwichensis	Emberizidae	Passerculus	SD	Noct	Ground	0	0.00339925	13	-0.594274	0.937719	-0.482572	0.87545	1.47e-08	0.000348739
Eastern Towhee	Pipilo erythrophthalmus	Emberizidae	Pipilo	SD	Noct	Ground	0	0.00600574	21	-0.752185	0.927459	-0.610798	0.870056	1.47e-08	0.000348739
Vesper Sparrow	Pooecetes gramineus	Emberizidae	Pooecetes	SD	Noct	Ground	0	0.00801257	22	-0.776478	0.926548	-0.630529	0.869763	1.47e-08	0.000348739
Chipping Sparrow	Spizella passerina	Emberizidae	Spizella	SD	Other	Ground	4	0.0291045	29	0.68408	0.717211	-0.122646	0.63781	1.47e-08	0.000348739
Clay-colored Sparrow	Spizella pallida	Emberizidae	Spizella	SD	Other	Ground	2	0.010294	20	0.533597	0.775632	-0.122646	0.63781	1.47e-08	0.000348739
Field Sparrow	Spizella pusilla	Emberizidae	Spizella	SD	Noct	Ground	0	0.0366028	28	-1.36872	0.808503	-0.122646	0.63781	1.47e-08	0.000348739
Harris's Sparrow	Zonotrichia querula	Emberizidae	Zonotrichia	Other	Noct	Ground	0	0.000861326	1	-0.296486	0.992973	1.32937	0.826783	1.47e-08	0.000348739
White-throated Sparrow	Zonotrichia albicollis	Emberizidae	Zonotrichia	SD	Noct	Ground	71	0.0170761	17	1.93352	0.838662	1.32937	0.826783	1.47e-08	0.000348739
American Kestrel	Falco sparverius	Falconidae	Falco	SD	Diurnal	Other	0	0.00277005	5	-0.0439323	1.06253	-0.0499381	0.955068	-6.35e-09	0.000348495
Merlin	Falco columbarius	Falconidae	Falco	SD	Diurnal	Other	0	0.000806321	2	-0.0175653	1.07531	-0.0499381	0.955068	-6.35e-09	0.000348495
American Goldfinch	Spinus tristis	Fringillidae	Carduelis	SD	Diurnal	Foliage	1	0.101735	31	-0.022503	0.87946	-0.0400667	0.826675	-9.87e-09	0.000348564
Pine Siskin	Spinus pinus	Fringillidae	Carduelis	SD	Diurnal	Foliage	0	0.00215373	3	-0.0268387	1.07058	-0.0400667	0.826675	-9.87e-09	0.000348564
Purple Finch	Haemorhous purpureus	Fringillidae	Carpodacus	SD	Other	Ground	0	0.000861326	1	-0.0462781	1.06197	-0.0375786	0.960951	-9.87e-09	0.000348564
Barn Swallow	Hirundo rustica	Hirundinidae	Hirundo	LD	Diurnal	Aerial	0	0.00488089	10	-0.0853303	1.04466	-0.0692908	0.948393	-7.77e-08	0.000357205
Cliff Swallow	Petrochelidon pyrrhonota	Hirundinidae	Petrochelidon	LD	Diurnal	Aerial	0	0.00615608	4	-0.0378495	1.06539	-0.0307349	0.963355	-7.77e-08	0.000357205
Bank Swallow	Riparia riparia	Hirundinidae	Riparia	LD	Diurnal	Aerial	0	0.00780168	5	-0.0473994	1.06096	-0.0384904	0.96014	-7.77e-08	0.000357205
Northern Rough-winged Swallow	Stelgidopteryx serripennis	Hirundinidae	Stelgidopteryx	LD	Diurnal	Aerial	0	0.00730512	20	-0.155558	1.01924	-0.126311	0.930333	-7.77e-08	0.000357205
Tree Swallow	Tachycineta bicolor	Hirundinidae	Tachycineta	SD	Diurnal	Aerial	0	0.0394727	29	-0.426483	0.96636	-0.346322	0.896139	-7.77e-08	0.000357205
Red-winged Blackbird	Agelaius phoeniceus	Icteridae	Agelaius	SD	Diurnal	Ground	0	0.0627872	28	-0.344789	0.972758	-0.279985	0.898895	-9.16e-08	0.000360585
Bobolink	Dolichonyx oryzivorus	Icteridae	Dolichonyx	LD	Noct	Ground	0	0.000885116	2	-0.18074	1.01365	-0.146765	0.926278	-9.16e-08	0.000360585
Baltimore Oriole	Icterus galbula	Icteridae	Icterus	LD	Other	Foliage	1	0.0252051	20	-0.0981185	0.846221	-0.0388403	0.730014	-9.16e-08	0.000360585
Orchard Oriole	Icterus spurius	Icteridae	Icterus	LD	Noct	Foliage	1	0.00307769	8	0.0502874	0.85276	-0.0388403	0.730014	-9.16e-08	0.000360585
Brown-headed Cowbird	Molothrus ater	Icteridae	Molothrus	SD	Diurnal	Ground	1	0.0909701	29	0.0187626	0.884134	0.0152355	0.833575	-9.16e-08	0.000360585
Common Grackle	Quiscalus quiscula	Icteridae	Quiscalus	SD	Diurnal	Ground	0	0.0098157	24	-0.183841	1.01047	-0.149286	0.924186	-9.16e-08	0.000360585
Eastern Meadowlark	Sturnella magna	Icteridae	Sturnella	SD	Diurnal	Ground	0	0.00372192	20	-0.149398	1.02126	-0.121317	0.931741	-9.16e-08	0.000360585
Gray Catbird	Dumetella carolinensis	Mimidae	Dumetella	SD	Noct	Ground	8	0.014897	19	0.566175	0.788342	0.459753	0.770571	5.52e-08	0.000352885
Brown Thrasher	Toxostoma rufum	Mimidae	Toxostoma	SD	Noct	Ground	3	0.00962136	25	-0.0316842	0.80077	-0.0257284	0.776034	5.52e-08	0.000352885
Osprey	Pandion haliaetus	Pandionidae	Pandion	LD	Diurnal	Other	0	0.000905939	2	-0.0182019	1.07498	-0.0147811	0.970323	-1.88e-09	0.000348425
Bay-breasted Warbler	Setophaga castanea	Parulidae	Dendroica	LD	Noct	Foliage	0	0.000754717	1	-0.0986705	1.03892	-0.1328	0.503505	4.37e-07	0.000563125
Blackburnian Warbler	Setophaga fusca	Parulidae	Dendroica	LD	Noct	Foliage	0	0.0024645	4	-0.326039	0.956111	-0.1328	0.503505	4.37e-07	0.000563125
Blackpoll Warbler	Setophaga striata	Parulidae	Dendroica	LD	Noct	Foliage	2	0.00272976	6	0.726722	0.755612	-0.1328	0.503505	4.37e-07	0.000563125
Black-throated Green Warbler	Setophaga virens	Parulidae	Dendroica	LD	Noct	Foliage	0	0.00333868	8	-0.539161	0.897148	-0.1328	0.503505	4.37e-07	0.000563125
Cape May Warbler	Setophaga tigrina	Parulidae	Dendroica	LD	Other	Foliage	0	0.000828495	3	-0.118035	1.02908	-0.1328	0.503505	4.37e-07	0.000563125
Chestnut-sided Warbler	Setophaga pensylvanica	Parulidae	Dendroica	LD	Noct	Foliage	2	0.00361228	11	0.365633	0.719608	-0.1328	0.503505	4.37e-07	0.000563125
Magnolia Warbler	Setophaga magnolia	Parulidae	Dendroica	LD	Noct	HoverGlean	0	0.00452439	4	-0.332632	0.954203	-0.1328	0.503505	4.37e-07	0.000563125
Palm Warbler	Setophaga palmarum	Parulidae	Dendroica	SD	Noct	Ground	1	0.00688119	15	-0.267433	0.758757	-0.1328	0.503505	4.37e-07	0.000563125
Pine Warbler	Setophaga pinus	Parulidae	Dendroica	SD	Noct	Bark	0	0.00301205	1	-0.10123	1.03792	-0.1328	0.503505	4.37e-07	0.000563125
Yellow Warbler	Setophaga petechia	Parulidae	Dendroica	LD	Other	Foliage	3	0.0120614	18	0.943998	0.722406	-0.1328	0.503505	4.37e-07	0.000563125
Yellow-rumped Warbler	Setophaga coronata	Parulidae	Dendroica	SD	Noct	Foliage	5	0.0738707	23	-0.41669	0.646774	-0.1328	0.503505	4.37e-07	0.000563125
Common Yellowthroat	Geothlypis trichas	Parulidae	Geothlypis	SD	Noct	Foliage	21	0.0128298	17	1.22438	0.713979	0.870896	0.692165	4.37e-07	0.000563125
Connecticut Warbler	Oporornis agilis	Parulidae	Geothlypis	LD	Other	Ground	0	0.000754717	1	-0.103637	1.03859	0.870896	0.692165	4.37e-07	0.000563125
Mourning Warbler	Geothlypis philadelphia	Parulidae	Geothlypis	LD	Noct	Foliage	1	0.00154427	4	-0.0482811	0.868908	0.870896	0.692165	4.37e-07	0.000563125
Black-and-white Warbler	Mniotilta varia	Parulidae	Mniotilta	SD	Noct	Bark	9	0.00356672	11	0.979233	0.825724	0.795168	0.800358	4.37e-07	0.000563125
Northern Parula	Setophaga americana	Parulidae	Parula	LD	Other	Foliage	0	0.00304776	6	-0.213057	1.00209	-0.173014	0.919701	4.37e-07	0.000563125
Prothonotary Warbler	Protonotaria citrea	Parulidae	Protonotaria	LD	Noct	Bark	0	0.000882361	3	-0.243607	0.99589	-0.197817	0.913847	4.37e-07	0.000563125
Northern Waterthrush	Parkesia noveboracensis	Parulidae	Seiurus	LD	Noct	Ground	5	0.00200713	5	0.409739	0.905607	1.62177	0.696885	4.37e-07	0.000563125
Ovenbird	Seiurus aurocapilla	Parulidae	Seiurus	SD	Noct	Ground	72	0.00655419	21	1.58746	0.782974	1.62177	0.696885	4.37e-07	0.000563125
American Redstart	Setophaga ruticilla	Parulidae	Setophaga	LD	Noct	HoverGlean	6	0.0436936	16	0.284546	0.785598	0.231054	0.766515	4.37e-07	0.000563125
Blue-winged Warbler	Vermivora cyanoptera	Parulidae	Vermivora	LD	Noct	Foliage	0	0.00220199	6	-0.792149	0.865058	0.858329	0.557215	4.37e-07	0.000563125
Golden-winged Warbler	Vermivora chrysoptera	Parulidae	Vermivora	LD	Other	Foliage	0	0.00134999	7	-0.498688	0.92426	0.858329	0.557215	4.37e-07	0.000563125
Nashville Warbler	Oreothlypis ruficapilla	Parulidae	Vermivora	LD	Noct	Foliage	14	0.0126523	17	0.829878	0.606258	0.858329	0.557215	4.37e-07	0.000563125
Orange-crowned Warbler	Oreothlypis celata	Parulidae	Vermivora	SD	Noct	Foliage	1	0.00305675	7	-0.362195	0.804989	0.858329	0.557215	4.37e-07	0.000563125
Tennessee Warbler	Oreothlypis peregrina	Parulidae	Vermivora	LD	Noct	Foliage	51	0.027025	16	1.88017	0.58382	0.858329	0.557215	4.37e-07	0.000563125
Canada Warbler	Cardellina canadensis	Parulidae	Wilsonia	LD	Noct	HoverGlean	0	0.00111415	7	-0.393905	0.962499	-0.436113	0.861221	4.37e-07	0.000563125
Wilson's Warbler	Cardellina pusilla	Parulidae	Wilsonia	LD	Noct	Foliage	0	0.00120931	2	-0.143152	1.02478	-0.436113	0.861221	4.37e-07	0.000563125
Double-crested Cormorant	Phalacrocorax auritus	Phalacrocoracidae	Phalacrocorax	Other	Diurnal	Other	0	0.00120919	1	-0.00928566	1.07956	-0.00754026	0.973665	-9.58e-10	0.000348425
Northern Flicker	Colaptes auratus	Picidae	Colaptes	SD	Noct	Ground	6	0.0178457	30	0.090873	0.777823	0.073792	0.760749	2.55e-08	0.000349366
Red-bellied Woodpecker	Melanerpes carolinus	Picidae	Melanerpes	Other	Other	Bark	0	0.0405852	31	-0.823848	0.925312	-0.672874	0.883865	2.55e-08	0.000349366
Red-headed Woodpecker	Melanerpes erythrocephalus	Picidae	Melanerpes	SD	Diurnal	Hawks	0	0.000769231	1	-0.00478278	1.08192	-0.672874	0.883865	2.55e-08	0.000349366
Yellow-bellied Sapsucker	Sphyrapicus varius	Picidae	Sphyrapicus	SD	Noct	Bark	6	0.0172287	5	0.98472	0.846275	0.799625	0.814723	2.55e-08	0.000349366
Blue-gray Gnatcatcher	Polioptila caerulea	Polioptilidae	Polioptila	SD	Diurnal	Foliage	0	0.0235129	22	-0.197321	1.00653	-0.160232	0.92147	-2.04e-08	0.000349017
Sora	Porzana carolina	Rallidae	Porzana	Other	Noct	Ground	2	0.00126833	5	0.514163	0.857814	0.417515	0.818974	1.15e-07	0.000367414
Virginia Rail	Rallus limicola	Rallidae	Rallus	Other	Noct	Ground	1	0.00150602	1	0.601182	0.957933	0.488181	0.891956	1.15e-07	0.000367414
Golden-crowned Kinglet	Regulus satrapa	Regulidae	Regulus	SD	Noct	Foliage	0	0.011223	4	-0.417243	0.946568	0.0838481	0.739797	1.07e-08	0.000348599
Ruby-crowned Kinglet	Regulus calendula	Regulidae	Regulus	SD	Other	Foliage	3	0.0299985	20	0.520497	0.801844	0.0838481	0.739797	1.07e-08	0.000348599
Red-breasted Nuthatch	Sitta canadensis	Sittidae	Sitta	SD	Other	Bark	0	0.00218883	9	-0.469017	0.939497	0.49039	0.752794	6.23e-08	0.000354104
White-breasted Nuthatch	Sitta carolinensis	Sittidae	Sitta	Other	Diurnal	Bark	3	0.0360563	30	1.07293	0.823197	0.49039	0.752794	6.23e-08	0.000354104
Ruby-throated Hummingbird	Archilochus colubris	Trochilidae	Archilochus	LD	Diurnal	HoverGlean	1	0.00294128	9	0.788234	0.986032	0.640067	0.915528	8.14e-08	0.000358042
Marsh Wren	Cistothorus palustris	Troglodytidae	Cistothorus	SD	Noct	Ground	0	0.00288558	8	-0.42157	0.957803	-0.500729	0.850286	-6.94e-08	0.000355428
Sedge Wren	Cistothorus platensis	Troglodytidae	Cistothorus	SD	Noct	Ground	0	0.00237397	3	-0.195066	1.00838	-0.500729	0.850286	-6.94e-08	0.000355428
Carolina Wren	Thryothorus ludovicianus	Troglodytidae	Thryothorus	Other	Diurnal	Ground	0	0.000751315	1	-0.00923035	1.07959	-0.0074954	0.973685	-6.94e-08	0.000355428
House Wren	Troglodytes aedon	Troglodytidae	Troglodytes	SD	Noct	Ground	6	0.0458616	24	0.1579	0.75969	-0.037734	0.736513	-6.94e-08	0.000355428
Winter Wren	Troglodytes hiemalis	Troglodytidae	Troglodytes	SD	Noct	Ground	0	0.00437691	2	-0.204371	1.00202	-0.037734	0.736513	-6.94e-08	0.000355428
Gray-cheeked Thrush	Catharus minimus	Turdidae	Catharus	LD	Noct	Ground	0	0.000961538	1	-0.0747793	1.04959	-0.454954	0.737402	5.42e-08	0.000352711
Hermit Thrush	Catharus guttatus	Turdidae	Catharus	SD	Noct	Ground	0	0.00323368	8	-0.436471	0.942089	-0.454954	0.737402	5.42e-08	0.000352711
Swainson's Thrush	Catharus ustulatus	Turdidae	Catharus	LD	Noct	Ground	1	0.00276679	10	0.150667	0.863421	-0.454954	0.737402	5.42e-08	0.000352711
Veery	Catharus fuscescens	Turdidae	Catharus	LD	Noct	Ground	0	0.00112861	3	-0.199675	1.0033	-0.454954	0.737402	5.42e-08	0.000352711
Wood Thrush	Hylocichla mustelina	Turdidae	Hylocichla	LD	Noct	Ground	0	0.00463035	14	-0.620725	0.935452	-0.504042	0.874151	5.42e-08	0.000352711
Eastern Bluebird	Sialia sialis	Turdidae	Sialia	SD	Diurnal	Hawks	1	0.00952119	26	0.492409	0.927915	0.399847	0.867339	5.42e-08	0.000352711
American Robin	Turdus migratorius	Turdidae	Turdus	SD	Diurnal	Ground	6	0.0535237	30	1.21353	0.882302	0.985373	0.834943	5.42e-08	0.000352711
Eastern Wood-Pewee	Contopus virens	Tyrannidae	Contopus	LD	Other	Hawks	2	0.02372	12	0.527459	0.835658	0.199723	0.77318	-3.01e-08	0.000349749
Olive-sided Flycatcher	Contopus cooperi	Tyrannidae	Contopus	LD	Other	Hawks	0	0.00175972	6	-0.281499	0.976521	0.199723	0.77318	-3.01e-08	0.000349749
Alder Flycatcher	Empidonax alnorum	Tyrannidae	Empidonax	LD	Noct	Hawks	0	0.00250597	4	-0.439313	0.935582	0.300039	0.65583	-3.01e-08	0.000349749
Least Flycatcher	Empidonax minimus	Tyrannidae	Empidonax	LD	Other	HoverGlean	3	0.00692228	14	0.85994	0.765069	0.300039	0.65583	-3.01e-08	0.000349749
Unidentified Empidonax Flycatcher	Empidonax (sp)	Tyrannidae	Empidonax	LD	Other	Other	1	0.00190037	8	0.345754	0.87496	0.300039	0.65583	-3.01e-08	0.000349749
Willow Flycatcher	Empidonax traillii	Tyrannidae	Empidonax	LD	Noct	Hawks	0	0.00125351	2	-0.255818	0.985338	0.300039	0.65583	-3.01e-08	0.000349749
Yellow-bellied Flycatcher	Empidonax flaviventris	Tyrannidae	Empidonax	LD	Noct	Hawks	0	0.000769231	1	-0.141059	1.02457	0.300039	0.65583	-3.01e-08	0.000349749
Great Crested Flycatcher	Myiarchus crinitus	Tyrannidae	Myiarchus	LD	Other	Hawks	0	0.0350088	18	-0.568648	0.938651	-0.461756	0.884461	-3.01e-08	0.000349749
Eastern Phoebe	Sayornis phoebe	Tyrannidae	Sayornis	SD	Diurnal	Hawks	0	0.0141537	30	-0.229324	0.997831	-0.186227	0.91545	-3.01e-08	0.000349749
Eastern Kingbird	Tyrannus tyrannus	Tyrannidae	Tyrannus	LD	Diurnal	Hawks	0	0.00685492	13	-0.108904	1.0355	-0.0884295	0.941846	-3.01e-08	0.000349749
Blue-headed Vireo	Vireo solitarius	Vireonidae	Vireo	SD	Noct	Foliage	0	0.0019943	10	-0.347685	0.962293	-0.991529	0.674995	-1.26e-07	0.000371073
Red-eyed Vireo	Vireo olivaceus	Vireonidae	Vireo	LD	Noct	HoverGlean	2	0.0529211	16	0.134703	0.819087	-0.991529	0.674995	-1.26e-07	0.000371073
Warbling Vireo	Vireo gilvus	Vireonidae	Vireo	LD	Noct	Foliage	0	0.00968166	14	-0.475621	0.935116	-0.991529	0.674995	-1.26e-07	0.000371073
Yellow-throated Vireo	Vireo flavifrons	Vireonidae	Vireo	LD	Noct	Foliage	0	0.00770822	17	-0.532491	0.92464	-0.991529	0.674995	-1.26e-07	0.000371073
