# Supplementary material for: Bird-building collision risk: An assessment of the collision risk of birds with buildings by phylogeny and behavior using two citizen-science datasets
Source: PLoS One. 2018 Aug 9;13(8):e0201558. doi: 10.1371/journal.pone.0201558 (PMC6084936; doi:10.1371/journal.pone.0201558)
Supplement: S7 Table — Number of routes (for Project BirdSafe) and sites (for IBA) monitored per day during the overlapping spring 2009 season. (XLSX) [file pone.0201558.s010.xlsx]

## Sheet: Sheet1
Date	Number of Project BirdSafe routes monitored	Number of Mississippi River Twin Cities IBA Landbird Monitoring Project sites monitored
2009-04-15	2	0
2009-04-16	1	0
2009-04-17	1	1
2009-04-18	2	0
2009-04-19	1	1
2009-04-20	2	0
2009-04-21	1	1
2009-04-22	2	1
2009-04-23	1	1
2009-04-24	1	2
2009-04-25	1	0
2009-04-26	2	2
2009-04-27	2	1
2009-04-28	2	0
2009-04-29	1	1
2009-04-30	2	2
2009-05-01	2	1
2009-05-02	2	1
2009-05-03	1	3
2009-05-04	2	0
2009-05-05	2	1
2009-05-06	2	1
2009-05-07	2	2
2009-05-08	2	1
2009-05-09	1	0
2009-05-10	2	3
2009-05-11	2	0
2009-05-12	1	0
2009-05-13	2	2
2009-05-14	2	1
2009-05-15	1	1
2009-05-16	1	1
2009-05-17	1	3
2009-05-18	2	3
2009-05-19	2	2
2009-05-20	2	0
2009-05-21	2	2
2009-05-22	2	1
2009-05-23	2	1
2009-05-24	2	2
2009-05-25	1	0
2009-05-26	2	0
2009-05-27	2	1
2009-05-28	2	2
2009-05-29	2	2
2009-05-30	1	1
2009-05-31	2	0
